# Supplementary material for: Sex related biases for attending to object color versus object position are reflected in reaction time and accuracy
Source: PLoS One. 2019 Jan 9;14(1):e0210272. doi: 10.1371/journal.pone.0210272 (PMC6326485; doi:10.1371/journal.pone.0210272)
Supplement: S1 File — Data sets for Expariments 1 and 2. (XLSX) [file pone.0210272.s001.xlsx]

## Sheet: Data for experiment 1
Data for Experiment 1: Selective attention with no position cue
							Cpcnt	PallRT	PallSE	PcorRT	Ppcnt.
id	sex	age	order	CallRT	CallSE	CcorRT	0.8378	0.5954	0.1604	0.5897	0.8831
101	1	20	1	0.6848	0.1695	0.6702	0.9306	0.6491	0.1387	0.6404	0.8082
102	1	20	1	0.6039	0.1162	0.6016	0.7763	0.7286	0.1497	0.7342	0.8108
103	1	19	1	0.7623	0.1774	0.7621	0.8732	0.7512	0.1411	0.7572	0.9296
104	1	20	1	0.775	0.2027	0.7798	0.9143	0.8403	0.2353	0.8391	0.9444
105	1	21	1	0.9665	0.2965	0.9645	0.6901	0.5291	0.1184	0.5314	0.863
106	1	18	1	0.4036	0.0535	0.4066	0.8533	0.5105	0.0906	0.5077	0.8974
107	1	19	1	0.5119	0.1105	0.5179	0.9054	0.8232	0.1693	0.8224	0.9211
108	1	21	1	0.8226	0.1878	0.8166	0.8267	0.5497	0.0982	0.5441	0.8767
109	1	20	1	0.6116	0.1762	0.619	0.7821	0.4896	0.0842	0.4948	0.9231
110	1	19	1	0.4814	0.1019	0.4825	0.7237	0.5418	0.1411	0.5333	0.9444
111	1	24	2	0.6537	0.1585	0.6568	0.8052	0.5255	0.0977	0.5208	0.9306
112	1	21	2	0.5698	0.0852	0.5721	0.7368	0.4685	0.1025	0.4705	0.7733
113	1	21	2	0.5842	0.0958	0.589	0.7083	0.7803	0.1989	0.7713	0.8514
114	1	33	2	0.757	0.1888	0.7362	0.7564	0.4539	0.0787	0.459	0.8974
115	1	19	2	0.4638	0.0931	0.4563	0.9605	0.5264	0.0939	0.5257	0.9079
116	1	20	2	0.6582	0.1102	0.6563	0.8831	0.626	0.1179	0.581	0.9487
117	1	19	2	0.5746	0.1221	0.6287	0.8289	0.6709	0.1668	0.6878	0.6486
118	1	20	2	0.5506	0.0997	0.552	0.8533	0.5699	0.1016	0.5768	0.8961
119	1	20	2	0.7051	0.1567	0.6954	0.8289	0.5356	0.1171	0.5418	0.8875
120	1	22	2	0.5042	0.1191	0.4965	0.9155	0.8157	0.2185	0.8178	0.875
121	1	20	2	1.0077	0.2226	0.9983	0.9178	0.8934	0.1861	0.8888	0.7571
122	2	19	1	0.9549	0.2094	0.9623	0.9054	0.7782	0.1401	0.7807	0.5352
123	2	19	1	0.9419	0.2684	0.9147	0.9189	0.7036	0.1388	0.6993	0.9306
124	2	18	1	0.7368	0.1897	0.7362	0.9079	0.6697	0.1481	0.6554	0.9342
125	2	21	1	0.721	0.1903	0.7172	0.8219	0.6292	0.1596	0.6305	0.8077
126	2	20	1	0.686	0.2271	0.6895	0.6842	0.511	0.1097	0.5246	0.8028
127	2	19	1	0.4624	0.0919	0.4555	0.5195	0.6975	0.1589	0.7351	0.8
128	2	19	1	0.5849	0.1567	0.5892	0.8533	0.7325	0.1534	0.7331	0.8649
129	2	19	1	0.7678	0.1697	0.7696	0.8684	0.4254	0.078	0.433	0.7922
130	2	19	1	0.466	0.1122	0.4653	0.9333	0.7698	0.1466	0.7703	0.8816
131	2	20	1	0.7598	0.182	0.746	0.7714	0.8508	0.3354	0.8903	0.6714
132	2	20	1	1.0743	0.3346	1.0719	0.8028	0.7912	0.1525	0.7881	0.9565
133	2	19	1	0.9173	0.2589	0.93	0.507	0.5976	0.1201	0.6006	0.52
134	2	19	1	0.8412	0.2225	0.8555	0.8312	0.7311	0.1502	0.7227	0.9103
135	2	19	1	0.7614	0.1484	0.7657	0.8933	0.702	0.2069	0.7284	0.7162
136	2	21	1	0.716	0.1609	0.7106	0.9467	0.7138	0.1199	0.706	0.9041
137	2	19	2	0.6699	0.1207	0.6692	0.9452	0.9886	0.2277	0.9753	0.8667
138	2	19	2	0.9606	0.206	0.945	0.8784	0.936	0.2721	0.9155	0.8571
139	2	19	2	0.7166	0.2061	0.711	0.9737	0.7472	0.1476	0.6987	0.5139
140	2	19	2	0.6674	0.1646	0.6645	0.7895	0.6902	0.1622	0.7008	0.942
141	2	19	2	0.7433	0.1749	0.7476	1	0.7364	0.0981	0.7313	0.9178
142	2	19	2	0.8805	0.2139	0.8574	0.9571	0.9235	0.2142	0.9131	0.8857
143	2	18	2	0.8387	0.2498	0.8349	0.9079	0.5919	0.1322	0.5954	0.8533
144	2	19	2	0.6026	0.1588	0.6074	0.9091	0.4942	0.1178	0.5008	0.9103
145	2	19	2	0.7367	0.1653	0.7479	0.8194	0.7946	0.2297	0.767	0.8571
146	2	19	2	0.5949	0.1216	0.6016	0.8831	0.906	0.2045	0.8929	0.8767
147	2	19	2	0.7765	0.1694	0.7718	0.9429	0.9607	0.2884	0.9461	0.8767
148	2	19	2	0.996	0.2865	0.9883	0.8784	0.5263	0.143	0.5468	0.6575
149	2	20	2	0.6146	0.1451	0.6038	0.9	0.8225	0.1877	0.8249	0.9221
150	2	19	2	0.9114	0.2683	0.8981

## Sheet: Data for experiment 2
Data for Experiment 2: Selective attention with position cue
ID	Sex	Age	Order	CallRT	CallSE	CRTno	CRTyes	Cpcent	PallRT	PallSE	PRTno	PRTyes	Ppcent
1	1	18	1	0.6256	0.1021	0.709	0.6187	0.7105	0.6812	0.1108	0.6465	0.6721	0.7308
2	1	19	1	0.535	0.1115	0.5526	0.535	0.8718	0.6054	0.1743	0.5699	0.6158	0.9103
3	1	20	1	0.9029	0.2234	0.8055	0.9059	0.9079	0.7754	0.185	0.83	0.7614	0.9103
4	1	21	1	0.4993	0.1264	0.4733	0.4962	0.8182	0.5693	0.1424	0.607	0.5772	0.8421
5	1	18	1	0.4035	0.0532	0.6326	0.4089	0.6806	0.5328	0.1218	0.5635	0.5238	0.8919
6	1	19	1	0.6866	0.095	0.5547	0.5306	0.9103	0.5318	0.1032	0.5547	0.5306	0.9103
7	1	19	1	0.7804	0.221	0.7592	0.7644	0.8354	0.7196	0.1456	0.7374	0.7167	0.9231
8	1	19	1	0.7734	0.2135	0.7592	0.7526	0.8312	0.6969	0.141	0.7046	0.7128	0.8462
9	1	19	1	0.4811	0.0984	0.5459	0.463	0.7821	0.4896	0.0841	0.5079	0.4904	0.9231
10	1	20	1	0.6232	0.2033	0.5765	0.6521	0.8289	0.5601	0.1098	0.5522	0.5561	0.8947
11	1	20	1	0.6276	0.1558	0.6024	0.6209	0.9079	0.6625	0.1611	0.6102	0.6753	0.8133
12	1	22	1	0.7413	0.1196	0.8023	0.7302	0.75	0.7472	0.1083	0.7588	0.7326	0.9467
13	1	18	1	0.8499	0.2755	0.78	0.8781	0.7808	0.9085	0.2415	0.9839	0.8744	0.84
14	1	19	1	0.4528	0.0929	0.4272	0.4664	0.7105	0.534	0.0981	0.5039	0.5401	0.8514
15	1	24	1	0.711	0.1317	0.7394	0.717	0.84	0.6626	0.189	0.7547	0.7338	0.973
16	1	19	1	0.6347	0.1631	0.6325	0.6516	0.8026	0.608	0.1445	0.6227	0.6074	0.9605
17	1	18	1	0.9576	0.2367	0.8837	0.9546	0.8701	0.7433	0.1005	0.7221	0.7302	0.8553
18	1	18	1	0.9386	0.2471	0.9026	0.9381	0.9067	0.9131	0.2474	0.9304	0.8984	0.8701
19	1	22	1	0.6899	0.2067	0.7077	0.6777	0.8684	0.8601	0.1761	0.8775	0.8453	0.9028
20	1	19	1	0.7563	0.1807	0.7918	0.7232	0.9342	0.7349	0.1609	0.7841	0.7195	0.974
21	2	21	1	0.5539	0.2031	0.5877	0.5747	0.7895	0.5589	0.1399	0.5914	0.5663	0.8816
22	2	22	1	0.6295	0.1337	0.6332	0.6218	0.9241	0.7554	0.1375	0.7492	0.7521	0.9241
23	2	21	1	0.7807	0.1752	0.7788	0.7694	0.8312	0.7914	0.1292	0.7635	0.8059	0.8933
24	2	19	1	0.6044	0.1089	0.625	0.5861	0.8333	0.6739	0.1109	0.7029	0.6786	0.9241
25	2	21	1	0.7155	0.1965	0.7245	0.7173	0.8462	0.7777	0.2042	0.8066	0.7745	0.8831
26	2	20	1	0.9286	0.1499	0.928	0.9251	0.9487	0.8042	0.0968	0.7806	0.8082	0.9487
27	2	19	1	0.4531	0.0875	0.4457	0.4533	0.6753	0.516	0.1124	0.4669	0.5327	0.9667
28	2	21	1	1.0559	0.3318	1.1241	0.9861	0.8378	0.7885	0.1823	0.7898	0.7763	0.96
29	2	19	1	0.772	0.1601	0.7955	0.7655	0.8701	0.7179	0.1522	0.7448	0.7109	0.9103
30	2	18	1	0.8334	0.1424	0.822	0.8257	0.9367	0.7145	0.1386	0.7129	0.7278	0.9231
31	2	17	1	0.9223	0.2335	0.9837	0.9211	1	0.9236	0.2698	0.9837	0.924	0.9014
32	2	18	1	1.0023	0.2532	1.0266	1.0127	0.8831	0.7751	0.1694	0.7698	0.7605	0.8846
33	2	20	1	0.6644	0.2386	0.6967	0.6667	0.8333	0.6754	0.1754	0.6951	0.6438	0.9487
34	2	19	1	0.6688	0.1473	0.7037	0.6675	0.8205	0.6622	0.1159	0.6444	0.6693	0.8974
35	2	18	1	0.5669	0.1358	0.5943	0.5503	0.9221	0.6218	0.1476	0.6314	0.6212	0.9359
36	2	18	1	0.7967	0.1701	0.7813	0.7871	0.9103	0.8294	0.2004	0.8782	0.8144	0.9178
37	2	18	1	0.5599	0.1257	0.6506	0.5498	0.8846	0.5964	0.1199	0.6559	0.5976	0.8875
38	2	18	1	0.6962	0.1473	0.648	0.708	0.961	0.748	0.1989	0.803	0.7503	0.9359
39	2	20	1	0.6745	0.147	0.6653	0.6823	0.8333	0.6665	0.1048	0.6863	0.6651	0.8333
40	2	20	1	0.8972	0.1422	0.9074	0.8942	0.9744	0.9203	0.2134	0.9307	0.9026	0.9744
41	2	21	1	0.6958	0.1961	0.7763	0.6992	0.7237	0.7164	0.1587	0.7526	0.6957	0.7237
42	1	23	2	0.9357	0.2533	0.9125	0.9434	0.8312	0.7784	0.2242	0.7762	0.7695	0.875
43	1	19	2	0.6928	0.1141	0.6978	0.6843	0.9091	0.6479	0.0936	0.6319	0.6354	0.8734
44	1	20	2	0.7156	0.1461	0.7081	0.7169	0.9487	0.4972	0.0893	0.4877	0.503	0.9615
45	1	21	2	0.5659	0.1257	0.629	0.553	0.8421	0.6124	0.1434	0.6134	0.6087	0.8974
46	1	19	2	0.6035	0.1144	0.6067	0.6001	0.8462	0.6812	0.127	0.6548	0.6939	0.8611
47	1	19	2	0.3976	0.0743	0.3756	0.3874	0.7013	0.4518	0.1174	0.5208	0.4328	0.7568
48	1	20	2	0.9994	0.3038	0.992	0.9702	0.7922	0.7515	0.1732	0.8031	0.7379	0.9231
49	1	19	2	0.614	0.128	0.6026	0.6254	0.9359	0.5018	0.0999	0.5243	0.5076	0.9367
50	1	21	2	0.5842	0.0957	0.5953	0.5869	0.7368	0.487	0.1542	0.5105	0.4887	0.7692
51	1	24	2	0.8065	0.1883	0.8813	0.7878	1	1.0543	0.2279	1.0557	1.0401	0.9306
52	1	18	2	0.5276	0.1169	0.5756	0.5236	0.8816	0.5175	0.1042	0.5416	0.5168	0.8421
53	1	18	2	1.0419	0.2696	1.0799	0.9842	0.5833	0.7851	0.2345	0.7553	0.792	0.8889
54	1	18	2	0.498	0.1079	0.5644	0.4863	0.7763	0.5354	0.1241	0.5175	0.5506	0.6552
55	1	19	2	0.5924	0.1297	0.6014	0.5589	0.6282	0.4583	0.0863	0.4771	0.4576	0.9231
56	1	18	2	0.6246	0.1761	0.6145	0.661	0.6071	0.6603	0.1957	0.6632	0.6369	0.9474
57	1	18	2	0.7905	0.1234	0.7899	0.792	0.8701	0.6676	0.1466	0.7252	0.6516	0.9351
58	1	18	2	0.9513	0.2055	1.0013	0.9322	0.8919	0.7164	0.2062	0.7384	0.72	0.9481
59	2	18	2	0.5951	0.1596	0.584	0.6046	0.8421	0.6595	0.1496	0.6388	0.6818	0.8875
60	2	19	2	0.8536	0.19	0.8405	0.8509	0.8718	0.7468	0.1159	0.721	0.7505	0.8718
61	2	18	2	0.983	0.1447	0.9567	0.9843	0.6753	0.8967	0.1256	0.8533	0.8973	0.6753
62	2	19	2	0.7558	0.1893	0.6907	0.7649	0.7692	0.7366	0.2157	0.7527	0.7267	0.7692
63	2	19	2	0.5886	0.1562	0.5774	0.5963	0.9211	0.5074	0.0963	0.5171	0.507	0.9359
64	2	20	2	0.7107	0.2005	0.7331	0.7053	0.7105	0.6168	0.1389	0.6415	0.6024	0.9114
65	2	18	2	0.5721	0.1082	0.5179	0.5782	0.6104	0.5031	0.0906	0.5039	0.5025	0.8625
66	2	18	2	0.7167	0.1074	0.6619	0.7247	0.8533	0.7125	0.2264	0.7319	0.7108	0.8514
67	2	18	2	0.8425	0.2432	0.8286	0.829	0.9351	0.9287	0.2148	0.9239	0.9174	0.9351
68	2	19	2	0.903	0.2622	0.9643	0.8902	0.8378	0.8528	0.1715	0.8429	0.8618	0.8421
69	2	18	2	0.6373	0.1305	0.6523	0.6232	0.8961	0.5742	0.0789	0.5585	0.5806	0.9615
70	2	18	2	0.6485	0.1331	0.6486	0.6489	0.7333	0.6186	0.1811	0.6816	0.6129	0.8133
71	2	18	2	0.611	0.127	0.6049	0.6069	0.8961	0.5745	0.1243	0.6001	0.5703	0.8974
72	2	19	2	0.6117	0.1117	0.6474	0.6047	0.8	0.5903	0.1519	0.5787	0.6	0.8784
73	2	19	2	0.6425	0.1273	0.6291	0.6239	0.8125	0.5837	0.0832	0.5803	0.5784	0.8846
74	2	19	2	0.7162	0.1516	0.6913	0.7239	0.9481	0.6902	0.1823	0.6769	0.6855	0.9342
75	2	21	2	1.0057	0.2588	0.9237	1.0248	0.8947	0.9447	0.2323	0.9676	0.9209	0.8947
76	2	20	2	0.7371	0.1787	0.7624	0.7208	0.9125	0.7895	0.23	0.7702	0.7313	0.9125
77	2	19	2	0.6186	0.1359	0.6222	0.5977	0.9103	0.6185	0.1035	0.5885	0.63	0.9487
78	2	19	2	0.5107	0.1052	0.5452	0.4387	0.7875	0.5067	0.0818	0.5179	0.507	0.7875
79	2	20	2	0.6745	0.147	0.6653	0.6823	0.8333	0.6665	0.1048	0.6899	0.6651	0.9487
80	2	19	2	0.6004	0.0926	0.6138	0.5975	0.9367	0.6565	0.1146	0.7077	0.6423	0.9487
81	2	19	2	0.6803	0.1868	0.5745	0.5745	0.961	0.7178	0.1746	0.6567	0.7704	0.961
